# Supplementary material for: Synthesis and Characterization of New N-acyl Hydrazone Derivatives of Carprofen as Potential Tuberculostatic Agents
Source: Antibiotics (Basel). 2024 Feb 23;13(3):212. doi: 10.3390/antibiotics13030212 (PMC10967372; doi:10.3390/antibiotics13030212)
Supplement: Supplementary file 1 [file antibiotics-13-00212-s001.zip]

Archive with 1 entries (1 files):
- antibiotics-2851211-supplementary.pdf
